# Supplementary material for: Seroprevalence of Zika virus in pregnant women from central Thailand
Source: PLoS One. 2021 Sep 13;16(9):e0257205. doi: 10.1371/journal.pone.0257205 (PMC8437263; doi:10.1371/journal.pone.0257205)
Supplement: S1 Data — (XLSX) [file pone.0257205.s004.xlsx]

## Sheet: RawData
No	OD of ZKV-specific IgG	ZKV-specific IgG	Maternal age (year old)	Gestational age (week)	OD of ZKV-specific IgG follow up visit	nAb titer ZKV	nAb titer DENV 1	nAb titer DENV 2	nAb titer DENV 3	nAb titer DENV 4
1	0.5	Negative	37	24	N/A	320	40	80	20	40
2	0	Negative	36	24	N/A	<10	ND	ND	ND	ND
3	1.9	Positive	41	13	2.2	20	320	160	80	20
4	1.5	Positive	28	32	N/A	320	20	320	40	80
5	1.3	Positive	37	28	N/A	40	40	160	40	80
6	0.7	Negative	28	32	N/A	80	320	640	320	320
7	0.4	Negative	35	33	N/A	<10	ND	ND	ND	ND
8	1	Equivocal	34	32	N/A	<10	ND	ND	ND	ND
9	0.1	Negative	31	33	N/A	<10	ND	ND	ND	ND
10	0.6	Negative	23	28	N/A	<10	ND	ND	ND	ND
11	0.8	Negative	27	25	N/A	<10	ND	ND	ND	ND
12	1	Equivocal	28	28	N/A	20	160	160	160	80
13	1.8	Positive	26	26	2.1	40	160	320	160	80
14	1.3	Positive	20	27	1.4	40	40	320	160	40
15	0.2	Negative	31	24	N/A	<10	ND	ND	ND	ND
16	0.2	Negative	39	24	N/A	40	10	20	20	40
17	1.6	Positive	19	25	1.9	80	640	160	160	80
18	0.5	Negative	34	32	N/A	<10	ND	ND	ND	ND
19	0.3	Negative	36	28	N/A	<10	ND	ND	ND	ND
20	0.4	Negative	23	31	N/A	<10	ND	ND	ND	ND
21	1.1	Equivocal	21	33	N/A	<10	ND	ND	ND	ND
22	0.1	Negative	28	29	N/A	<10	ND	ND	ND	ND
23	0.8	Negative	29	25	N/A	40	320	640	80	320
24	0.1	Negative	20	24	N/A	<10	ND	ND	ND	ND
25	3.1	Positive	24	34	N/A	1280	20	1280	80	160
26	0.3	Negative	34	27	N/A	<10	ND	ND	ND	ND
27	0.4	Negative	26	26	N/A	<10	ND	ND	ND	ND
28	0.1	Negative	22	24	N/A	<10	ND	ND	ND	ND
29	0	Negative	36	26	N/A	<10	ND	ND	ND	ND
30	1.5	Positive	39	18	1.7	40	160	640	80	320
31	0.3	Negative	22	13	N/A	<10	ND	ND	ND	ND
32	0.3	Negative	26	24	N/A	320	10	10	10	20
33	0.2	Negative	26	28	N/A	<10	ND	ND	ND	ND
34	0.4	Negative	22	31	N/A	<10	ND	ND	ND	ND
35	0.3	Negative	33	36	N/A	160	640	1280	160	320
36	0.4	Negative	31	33	N/A	<10	ND	ND	ND	ND
37	0.1	Negative	32	37	N/A	<10	ND	ND	ND	ND
38	0.8	Negative	23	28	N/A	320	160	320	20	80
39	0.1	Negative	24	24	N/A	<10	ND	ND	ND	ND
40	0.9	Equivocal	22	21	0.9	20	640	160	80	320
41	3.5	Positive	23	27	3.8	320	80	320	80	320
42	0.3	Negative	34	32	N/A	<10	ND	ND	ND	ND
43	1.1	Equivocal	23	8	1.1	20	20	1280	40	640
44	0.2	Negative	31	24	N/A	<10	ND	ND	ND	ND
45	0.1	Negative	22	21	N/A	<10	ND	ND	ND	ND
46	0.9	Negative	20	29	N/A	<10	ND	ND	ND	ND
47	0.3	Negative	32	9	N/A	<10	ND	ND	ND	ND
48	0.3	Negative	39	32	N/A	<10	ND	ND	ND	ND
49	0.1	Negative	22	23	N/A	<10	ND	ND	ND	ND
50	0.1	Negative	29	30	N/A	<10	ND	ND	ND	ND
51	1	Equivocal	30	17	1	80	10	320	10	20
52	1.2	Positive	36	33	1	40	80	320	40	320
53	0.2	Negative	22	32	N/A	<10	ND	ND	ND	ND
54	1	Equivocal	33	35	N/A	40	160	1280	640	160
55	0.1	Negative	24	36	N/A	<10	ND	ND	ND	ND
56	0.8	Negative	30	36	N/A	20	80	640	40	160
57	0.1	Negative	29	6	N/A	<10	ND	ND	ND	ND
58	1.2	Positive	34	13	1	80	40	320	20	40
59	1.1	Equivocal	30	28	N/A	20	20	320	80	20
60	0.1	Negative	40	10	N/A	<10	ND	ND	ND	ND
61	0	Negative	29	26	N/A	<10	ND	ND	ND	ND
62	0.5	Negative	25	26	N/A	40	20	20	40	20
63	0.1	Negative	26	31	N/A	<10	ND	ND	ND	ND
64	2.2	Positive	42	30	2.4	10	160	320	40	10
65	0.7	Negative	29	37	N/A	20	160	160	80	20
66	0.2	Negative	30	35	N/A	<10	ND	ND	ND	ND
67	1	Equivocal	22	23	1.2	10	80	320	20	40
68	2.9	Positive	28	14	2.8	320	40	640	20	40
69	0.4	Negative	30	24	N/A	<10	ND	ND	ND	ND
70	0.1	Negative	34	15	N/A	<10	ND	ND	ND	ND
71	0.1	Negative	37	40	N/A	<10	ND	ND	ND	ND
72	0.4	Negative	32	26	N/A	<10	ND	ND	ND	ND
73	0	Negative	29	17	N/A	10	80	320	80	20
74	1.7	Positive	33	30	1.5	20	160	80	20	10
75	0.1	Negative	33	32	N/A	<10	ND	ND	ND	ND
76	1.8	Positive	30	25	1.9	20	20	80	80	40
77	1.1	Equivocal	25	35	1	160	80	10	10	10
78	0.8	Negative	22	32	N/A	<10	ND	ND	ND	ND
79	2.2	Positive	38	27	2.3	80	160	80	40	80
80	1.9	Positive	30	7	2.1	10	320	160	80	40
81	0.3	Negative	35	12	N/A	20	10	40	20	80
82	0.6	Negative	36	25	N/A	<10	ND	ND	ND	ND
83	0.1	Negative	34	25	N/A	<10	ND	ND	ND	ND
84	0.6	Negative	31	24	N/A	<10	ND	ND	ND	ND
85	0.1	Negative	23	24	N/A	<10	ND	ND	ND	ND
86	0.1	Negative	35	36	N/A	<10	ND	ND	ND	ND
87	3.9	Positive	19	32	3.9	320	40	160	80	160
88	0.1	Negative	19	29	N/A	<10	ND	ND	ND	ND
89	1.9	Positive	32	34	N/A	20	80	80	20	40
90	0.9	Equivocal	33	35	N/A	10	80	80	80	40
91	0.9	Equivocal	32	33	0.8	20	20	80	10	10
92	0	Negative	36	22	N/A	<10	ND	ND	ND	ND
93	0.2	Negative	19	26	N/A	<10	ND	ND	ND	ND
94	1.1	Equivocal	28	19	1.1	160	640	1280	160	320
95	0.1	Negative	30	34	N/A	<10	ND	ND	ND	ND
96	0.2	Negative	39	30	N/A	<10	ND	ND	ND	ND
97	1.7	Positive	33	34	1.7	80	320	160	80	80
98	1.1	Equivocal	27	20	1.2	40	40	160	10	10
99	0.1	Negative	28	27	N/A	<10	ND	ND	ND	ND
100	0.1	Negative	19	32	N/A	<10	ND	ND	ND	ND
101	1	Equivocal	38	29	1.1	10	10	20	10	20
102	0.1	Negative	37	19	N/A	<10	ND	ND	ND	ND
103	0.2	Negative	41	27	N/A	40	160	80	80	20
104	0.5	Negative	37	31	N/A	<10	ND	ND	ND	ND
105	1	Equivocal	37	13	1.1	40	10	80	10	20
106	3	Positive	42	8	2.9	320	80	320	80	160
107	1.6	Positive	26	20	1.6	320	1280	1280	640	320
108	1.8	Positive	27	7	N/A	10	40	40	80	40
109	0.5	Negative	26	30	N/A	<10	ND	ND	ND	ND
110	0.6	Negative	29	27	N/A	<10	ND	ND	ND	ND
111	0.2	Negative	22	29	N/A	<10	ND	ND	ND	ND
112	0.2	Negative	23	31	N/A	10	20	160	40	80
113	3	Positive	29	33	3.2	320	1280	1280	320	640
114	2.2	Positive	39	8	2.1	10	160	40	40	80
115	0.1	Negative	24	21	N/A	40	320	160	80	80
116	0.6	Negative	34	28	N/A	<10	ND	ND	ND	ND
117	3.7	Positive	29	26	3.7	320	640	640	160	320
118	3.5	Positive	34	26	N/A	320	1280	1280	320	1280
119	0.3	Negative	33	28	N/A	<10	ND	ND	ND	ND
120	0.1	Negative	21	26	N/A	<10	ND	ND	ND	ND
121	0.1	Negative	22	17	N/A	<10	ND	ND	ND	ND
122	1.2	Positive	34	12	1.1	20	640	160	80	160
123	2.6	Positive	35	26	N/A	20	640	80	80	640
124	0.6	Negative	20	28	N/A	<10	ND	ND	ND	ND
125	0.3	Negative	37	12	N/A	<10	ND	ND	ND	ND
126	1.4	Positive	26	9	1.4	160	160	80	20	160
127	0.3	Negative	21	24	N/A	<10	ND	ND	ND	ND
128	0.4	Negative	29	25	N/A	<10	ND	ND	ND	ND
129	1.3	Positive	21	15	1.4	320	10	10	10	10
130	1.1	Equivocal	31	10	N/A	<10	40	40	40	160
131	0.2	Negative	22	9	N/A	<10	ND	ND	ND	ND
132	1.1	Equivocal	32	21	1	80	160	80	20	80
133	1	Equivocal	26	11	0.9	320	160	160	80	320
134	2.2	Positive	26	25	N/A	20	80	80	20	80
135	0.2	Negative	22	14	N/A	<10	ND	ND	ND	ND
136	2.7	Positive	30	13	2.5	640	160	320	80	320
137	2.2	Positive	32	26	N/A	<10	ND	ND	ND	ND
138	2.8	Positive	36	26	3	160	40	160	40	160
139	0.2	Negative	38	25	N/A	<10	ND	ND	ND	ND
140	0.7	Negative	35	26	N/A	<10	ND	ND	ND	ND
141	0.6	Negative	28	25	N/A	20	40	40	10	320
142	0.5	Negative	37	26	N/A	<10	ND	ND	ND	ND
143	0.2	Negative	39	15	N/A	<10	ND	ND	ND	ND
144	0.1	Negative	19	22	N/A	<10	ND	ND	ND	ND
145	0.3	Negative	33	19	N/A	<10	ND	ND	ND	ND
146	2.5	Positive	22	10	2.6	80	640	320	80	640
147	0.1	Negative	26	24	N/A	<10	ND	ND	ND	ND
148	0.1	Negative	29	21	N/A	<10	ND	ND	ND	ND
149	2	Positive	23	26	2.1	10	160	320	40	640
150	2.9	Positive	25	26	2.8	40	320	640	160	320
151	0.4	Negative	21	26	N/A	<10	ND	ND	ND	ND
152	0.1	Negative	19	25	N/A	<10	ND	ND	ND	ND
153	1.8	Positive	34	6	1.8	<10	320	80	160	320
154	3.3	Positive	24	10	N/A	160	160	320	80	320
155	2	Positive	28	26	2.2	80	640	80	40	80
156	0.1	Negative	35	6	N/A	<10	ND	ND	ND	ND
157	0.2	Negative	27	25	N/A	<10	ND	ND	ND	ND
158	0.4	Negative	32	26	N/A	<10	ND	ND	ND	ND
159	0.4	Negative	34	25	N/A	<10	ND	ND	ND	ND
160	0.4	Negative	27	24	N/A	<10	ND	ND	ND	ND
161	2	Positive	33	26	1.9	10	640	320	160	640
162	1.9	Positive	26	12	1.8	<10	320	20	80	160
163	2.8	Positive	30	16	2.8	160	640	640	160	640
164	1.3	Positive	27	25	N/A	160	40	80	20	80
165	0.2	Negative	21	23	N/A	<10	ND	ND	ND	ND
166	2.5	Positive	39	26	2.5	<10	80	160	160	160
167	1.1	Equivocal	39	26	1.1	20	320	1280	160	160
168	0.1	Negative	36	25	N/A	<10	ND	ND	ND	ND
169	0.8	Negative	36	26	N/A	<10	ND	ND	ND	ND
170	2.3	Positive	22	25	N/A	<10	160	320	40	40
171	2.2	Positive	20	24	2.1	160	40	40	40	40
172	1.8	Positive	35	24	1.8	<10	40	320	40	40
173	0.4	Negative	27	10	N/A	<10	ND	ND	ND	ND
174	0.2	Negative	33	13	N/A	<10	ND	ND	ND	ND
175	2.1	Positive	33	25	2.1	20	40	320	80	40
176	0.5	Negative	34	25	N/A	20	160	160	80	80
177	0.7	Negative	28	15	N/A	<10	ND	ND	ND	ND
178	3.3	Positive	34	24	3.3	80	320	160	40	80
179	1.5	Positive	21	18	1.5	10	640	320	640	160
180	0.2	Negative	23	25	N/A	<10	ND	ND	ND	ND
181	0.1	Negative	31	25	N/A	<10	ND	ND	ND	ND
182	0.1	Negative	28	8	N/A	<10	ND	ND	ND	ND
183	0.1	Negative	22	14	N/A	<10	ND	ND	ND	ND
184	0.6	Negative	26	25	N/A	<10	ND	ND	ND	ND
185	0.1	Negative	39	19	N/A	<10	ND	ND	ND	ND
186	0.2	Negative	33	26	N/A	<10	ND	ND	ND	ND
187	0.2	Negative	22	24	N/A	<10	ND	ND	ND	ND
188	3	Positive	35	26	2.7	80	320	160	80	40
189	0.1	Negative	29	10	N/A	<10	ND	ND	ND	ND
190	3.7	Positive	25	24	N/A	640	40	640	40	40
191	3	Positive	33	24	2.6	20	40	160	160	40
192	1	Equivocal	25	13	N/A	<10	ND	ND	ND	ND
193	0.1	Negative	24	25	N/A	<10	ND	ND	ND	ND
194	0.4	Negative	37	12	N/A	10	640	160	80	40
195	4.7	Positive	21	14	4.2	320	80	640	80	160
196	0	Negative	30	21	N/A	<10	ND	ND	ND	ND
197	2	Positive	21	21	1.9	80	80	40	40	40
198	0.1	Negative	20	22	N/A	<10	ND	ND	ND	ND
199	0.2	Negative	24	6	N/A	<10	ND	ND	ND	ND
200	2.9	Positive	37	12	2.6	80	640	640	80	160
201	0.1	Negative	37	25	N/A	<10	ND	ND	ND	ND
202	0.9	Equivocal	24	13	N/A	<10	ND	ND	ND	ND
203	0.2	Negative	37	9	N/A	<10	ND	ND	ND	ND
204	0.3	Negative	29	7	N/A	80	40	80	40	80
205	2	Positive	29	11	1.7	80	40	160	80	80
206	0.2	Negative	27	25	N/A	<10	ND	ND	ND	ND
207	0	Negative	33	12	N/A	<10	ND	ND	ND	ND
208	0.3	Negative	29	5	N/A	<10	ND	ND	ND	ND
209	2.3	Positive	27	12	2.2	80	320	320	160	320
210	3.7	Positive	28	24	3.4	80	160	320	80	160
211	0	Negative	34	26	N/A	<10	ND	ND	ND	ND
212	0.4	Negative	34	24	N/A	<10	ND	ND	ND	ND
213	0.8	Negative	31	26	N/A	160	640	320	160	160
214	0.8	Negative	34	8	N/A	160	40	320	80	40
215	0.2	Negative	33	12	N/A	<10	ND	ND	ND	ND
216	0.3	Negative	37	25	N/A	80	40	320	160	40
217	0.3	Negative	32	26	N/A	<10	ND	ND	ND	ND
218	0.1	Negative	21	22	N/A	<10	ND	ND	ND	ND
219	0.1	Negative	34	12	N/A	<10	ND	ND	ND	ND
220	1.1	Equivocal	28	24	N/A	80	80	320	80	160
221	0.2	Negative	36	12	N/A	160	320	160	80	80
222	0.8	Negative	28	26	N/A	<10	ND	ND	ND	ND
223	0.6	Negative	31	14	N/A	10	160	80	80	80
224	0.2	Negative	31	23	N/A	<10	ND	ND	ND	ND
225	0.1	Negative	25	25	N/A	<10	ND	ND	ND	ND
226	3.5	Positive	24	24	3.4	40	40	320	80	160
227	1.4	Positive	30	25	1.4	10	80	160	80	80
228	0.8	Negative	36	25	N/A	<10	ND	ND	ND	ND
229	0.1	Negative	38	26	N/A	<10	ND	ND	ND	ND
230	2.1	Positive	31	24	N/A	10	320	160	160	160
231	1.5	Positive	35	26	1.4	<10	80	160	320	160
232	0.3	Negative	39	20	N/A	<10	ND	ND	ND	ND
233	1.7	Positive	33	16	N/A	10	320	320	80	80
234	0.1	Negative	20	17	N/A	<10	ND	ND	ND	ND
235	1.8	Positive	26	24	2	40	320	1280	320	320
236	0.4	Negative	22	26	N/A	<10	ND	ND	ND	ND
237	1.8	Positive	38	22	N/A	640	320	1280	1280	80
238	1.2	Positive	34	26	1.4	20	160	640	160	80
239	0.8	Negative	32	6	N/A	<10	ND	ND	ND	ND
240	1.7	Positive	33	5	N/A	10	40	640	80	40
241	0.5	Negative	31	24	N/A	<10	ND	ND	ND	ND
242	0.1	Negative	27	25	N/A	<10	ND	ND	ND	ND
243	0.7	Negative	26	24	N/A	<10	ND	ND	ND	ND
244	0.5	Negative	34	9	N/A	<10	ND	ND	ND	ND
245	0.4	Negative	31	24	N/A	<10	ND	ND	ND	ND
246	0.1	Negative	24	18	N/A	<10	ND	ND	ND	ND
247	0.1	Negative	38	25	N/A	<10	ND	ND	ND	ND
248	1.4	Positive	26	24	1.2	10	80	640	80	160
249	0.2	Negative	25	25	N/A	<10	ND	ND	ND	ND
250	1.4	Positive	29	24	1.2	<10	40	80	80	40
251	0.5	Negative	25	11	N/A	<10	ND	ND	ND	ND
252	0.3	Negative	34	9	N/A	<10	ND	ND	ND	ND
253	2.3	Positive	26	18	N/A	40	320	1280	80	160
254	1.9	Positive	28	9	1.6	20	320	320	160	40
255	0.1	Negative	33	25	N/A	<10	ND	ND	ND	ND
256	3	Positive	22	10	2.7	160	640	1280	320	640
257	1.3	Positive	39	26	1	80	40	1280	40	80
258	0	Negative	25	26	N/A	<10	ND	ND	ND	ND
259	0.1	Negative	36	17	N/A	<10	ND	ND	ND	ND
260	3.2	Positive	22	10	N/A	80	20	40	20	20
261	4	Positive	24	15	N/A	20	640	640	160	80
262	0.6	Negative	23	13	N/A	320	20	20	20	20
263	1.3	Positive	36	10	N/A	320	640	1280	640	640
264	0.1	Negative	23	26	N/A	<10	ND	ND	ND	ND
265	0.3	Negative	23	25	N/A	<10	ND	ND	ND	ND
266	2.5	Positive	21	24	N/A	10	160	640	160	1280
267	0.3	Negative	29	7	N/A	<10	ND	ND	ND	ND
268	1.1	Equivocal	34	7	N/A	<10	ND	ND	ND	ND
269	1.1	Equivocal	27	25	N/A	<10	ND	ND	ND	ND
270	0.2	Negative	31	11	N/A	<10	ND	ND	ND	ND
271	2.5	Positive	22	17	2.3	<10	80	320	40	40
272	0.1	Negative	30	9	N/A	<10	ND	ND	ND	ND
273	0.2	Negative	34	6	N/A	<10	ND	ND	ND	ND
274	2	Positive	24	24	1.8	40	320	160	80	320
275	1.4	Positive	30	25	1.4	20	640	320	80	160
276	0.5	Negative	32	16	N/A	20	1280	160	40	160
277	0.6	Negative	27	24	N/A	<10	ND	ND	ND	ND
278	3	Positive	41	26	3.1	160	160	80	20	80
279	0.2	Negative	21	18	N/A	<10	ND	ND	ND	ND
280	0.8	Negative	23	17	N/A	80	320	640	40	160
281	2.5	Positive	42	26	N/A	160	80	320	20	40
282	0.2	Negative	27	13	N/A	<10	ND	ND	ND	ND
283	0.6	Negative	32	13	N/A	<10	ND	ND	ND	ND
284	3.4	Positive	19	12	N/A	320	80	80	20	40
285	0.5	Negative	37	10	N/A	<10	ND	ND	ND	ND
286	0.9	Equivocal	23	10	N/A	<10	ND	ND	ND	ND
287	0.7	Negative	21	25	N/A	<10	ND	ND	ND	ND
288	2.3	Positive	23	7	1.9	<10	160	160	20	40
289	3.5	Positive	29	12	3.2	10	320	320	20	80
290	0.8	Negative	29	15	N/A	<10	ND	ND	ND	ND
291	1.1	Equivocal	34	16	N/A	<10	ND	ND	ND	ND
292	0.1	Negative	25	13	N/A	<10	ND	ND	ND	ND
293	1.3	Positive	33	11	1.1	40	160	160	80	40
294	1.2	Positive	33	18	1.1	<10	80	160	20	40
295	0.1	Negative	33	20	N/A	<10	ND	ND	ND	ND
296	0.3	Negative	31	16	N/A	<10	ND	ND	ND	ND
297	0.1	Negative	34	15	N/A	ND	ND	ND	ND	ND
298	0.8	Negative	27	18	N/A	<10	ND	ND	ND	ND
299	2.1	Positive	20	12	1.9	160	20	160	20	80
300	0.6	Negative	25	16	N/A	<10	ND	ND	ND	ND
301	1.1	Equivocal	38	23	N/A	<10	ND	ND	ND	ND
302	0.4	Negative	25	24	N/A	<10	ND	ND	ND	ND
303	3.2	Positive	35	21	2.9	160	80	640	40	160
304	0.2	Negative	21	19	N/A	<10	ND	ND	ND	ND
305	2.5	Positive	21	14	2.3	160	20	40	20	40
306	0.1	Negative	23	25	N/A	<10	ND	ND	ND	ND
307	0.2	Negative	28	8	N/A	<10	ND	ND	ND	ND
308	0.4	Negative	22	26	N/A	40	320	20	20	20
309	1.4	Positive	31	22	1.5	<10	80	40	80	320
310	0	Negative	23	9	N/A	<10	ND	ND	ND	ND
311	1.2	Positive	34	25	1	10	160	160	40	160
312	2.6	Positive	31	8	3.2	40	40	40	20	40
313	0.6	Negative	34	13	N/A	<10	ND	ND	ND	ND
314	0.9	Equivocal	34	24	N/A	<10	ND	ND	ND	ND
315	0.1	Negative	24	26	N/A	<10	ND	ND	ND	ND
316	0.2	Negative	36	8	N/A	<10	ND	ND	ND	ND
317	1.8	Positive	22	26	1.7	80	160	20	20	20
318	0.1	Negative	18	19	N/A	<10	ND	ND	ND	ND
319	0.1	Negative	34	22	N/A	40	40	40	80	80
320	1.4	Positive	37	18	1.3	40	80	80	160	160
321	2.2	Positive	25	21	1.9	20	320	80	80	320
322	0.2	Negative	20	21	N/A	<10	ND	ND	ND	ND
323	0.3	Negative	32	18	N/A	<10	ND	ND	ND	ND
324	0.1	Negative	28	19	N/A	<10	ND	ND	ND	ND
325	0.4	Negative	36	14	N/A	40	20	40	20	40
326	0.2	Negative	31	24	N/A	<10	ND	ND	ND	ND
327	1.7	Positive	23	15	N/A	40	40	40	20	40
328	3.2	Positive	35	26	3.4	160	80	1280	640	320
329	0.2	Negative	28	24	N/A	<10	ND	ND	ND	ND
330	0.3	Negative	31	9	N/A	<10	ND	ND	ND	ND
331	0.3	Negative	28	24	N/A	<10	ND	ND	ND	ND
332	0.6	Negative	23	26	N/A	160	20	40	20	20
333	0.6	Negative	32	24	N/A	10	80	160	80	80
334	0.3	Negative	40	24	N/A	<10	ND	ND	ND	ND
335	0.2	Negative	37	24	N/A	<10	ND	ND	ND	ND
336	0.1	Negative	19	24	N/A	<10	ND	ND	ND	ND
337	0.9	Equivocal	24	18	N/A	<10	ND	ND	ND	ND
338	0.5	Negative	29	15	N/A	40	40	320	80	80
339	3.4	Positive	21	9	N/A	80	40	80	40	160
340	0.9	Equivocal	33	10	N/A	<10	ND	ND	ND	ND
341	3	Positive	24	19	N/A	640	40	80	40	80
342	0.5	Negative	22	10	N/A	80	160	80	40	320
343	0	Negative	19	11	N/A	<10	ND	ND	ND	ND
344	0.2	Negative	32	25	N/A	<10	ND	ND	ND	ND
345	0.3	Negative	28	24	N/A	<10	ND	ND	ND	ND
346	2.5	Positive	34	17	N/A	1280	1280	1280	1280	640
347	4.4	Positive	43	9	4	80	80	1280	1280	640
348	1.6	Positive	25	8	N/A	40	320	320	160	40
349	0.8	Negative	28	23	N/A	<10	ND	ND	ND	ND
350	1	Equivocal	21	12	N/A	<10	ND	ND	ND	ND
351	0.7	Negative	23	26	N/A	320	40	20	20	20
352	2.9	Positive	34	7	N/A	160	20	80	20	80
353	0.6	Negative	29	10	N/A	80	640	320	160	320
354	1	Equivocal	23	9	N/A	80	320	320	160	80
355	4.5	Positive	30	10	3.7	10	1280	320	80	160
356	0.3	Negative	22	24	N/A	40	40	20	20	40
357	0.4	Negative	32	5	N/A	<10	ND	ND	ND	ND
358	2.3	Positive	27	21	2.1	10	40	320	40	40
359	0.5	Negative	33	26	N/A	<10	ND	ND	ND	ND
360	0.2	Negative	45	14	N/A	<10	ND	ND	ND	ND
361	0.3	Negative	35	26	N/A	<10	ND	ND	ND	ND
362	1.1	Equivocal	24	24	N/A	<10	ND	ND	ND	ND
363	2.2	Positive	38	17	2	320	160	320	80	320
364	0.7	Negative	24	23	N/A	<10	ND	ND	ND	ND
365	0.8	Negative	23	17	N/A	<10	ND	ND	ND	ND
366	0.1	Negative	27	10	N/A	<10	ND	ND	ND	ND
367	1.4	Positive	31	5	1.4	<10	40	40	80	40
368	0.4	Negative	32	16	N/A	80	20	20	20	20
369	1.7	Positive	28	21	1.7	<10	80	160	160	160
370	0.3	Negative	34	19	N/A	<10	ND	ND	ND	ND
371	1.3	Positive	37	13	1.3	<10	40	160	40	40
372	1.4	Positive	34	17	1.4	40	320	160	40	160
373	0.2	Negative	27	22	N/A	<10	ND	ND	ND	ND
374	0.2	Negative	31	24	N/A	<10	ND	ND	ND	ND
375	0.4	Negative	26	17	N/A	<10	ND	ND	ND	ND
376	0.3	Negative	41	20	N/A	<10	ND	ND	ND	ND
377	3	Positive	22	6	N/A	<10	80	320	320	40
378	2.8	Positive	34	18	2.8	<10	640	1280	320	320
379	0.2	Negative	37	13	N/A	<10	ND	ND	ND	ND
380	1.5	Positive	39	10	1.7	20	320	80	80	80
381	0.8	Negative	26	21	N/A	160	20	20	20	20
382	1.8	Positive	25	11	N/A	40	160	80	40	80
383	0.1	Negative	28	19	N/A	<10	ND	ND	ND	ND
384	1.1	Equivocal	31	8	N/A	<10	ND	ND	ND	ND
385	2.7	Positive	36	15	2.8	20	80	320	80	160
386	0.5	Negative	33	15	N/A	320	320	1280	160	160
387	0.1	Negative	22	18	N/A	<10	ND	ND	ND	ND
388	1.5	Positive	29	11	N/A	160	20	40	20	40
389	0.9	Equivocal	37	14	N/A	<10	ND	ND	ND	ND
390	0.1	Negative	27	7	N/A	<10	ND	ND	ND	ND
391	0.3	Negative	39	20	N/A	<10	ND	ND	ND	ND
392	1.1	Equivocal	33	9	N/A	<10	ND	ND	ND	ND
393	0.6	Negative	26	21	N/A	<10	ND	ND	ND	ND
394	0.5	Negative	33	10	N/A	<10	ND	ND	ND	ND
395	0.1	Negative	29	16	N/A	<10	ND	ND	ND	ND
396	0.5	Negative	35	23	N/A	<10	ND	ND	ND	ND
397	5.5	Positive	20	19	4.5	160	1280	320	640	160
398	1.3	Positive	31	25	N/A	320	40	80	40	160
399	0.1	Negative	36	14	N/A	<10	ND	ND	ND	ND
400	0.4	Negative	28	10	N/A	<10	ND	ND	ND	ND
401	0.2	Negative	23	7	N/A	<10	ND	ND	ND	ND
402	2.1	Positive	32	9	N/A	10	320	320	320	320
403	1.3	Positive	23	21	1.2	10	40	160	80	160
404	0.4	Negative	22	6	N/A	<10	ND	ND	ND	ND
405	1	Equivocal	30	10	N/A	<10	ND	ND	ND	ND
406	0.5	Negative	23	22	N/A	<10	ND	ND	ND	ND
407	0	Negative	27	26	N/A	<10	ND	ND	ND	ND
408	0.7	Negative	23	24	N/A	<10	ND	ND	ND	ND
409	0.5	Negative	27	22	N/A	ND	ND	ND	ND	ND
410	0.2	Negative	22	26	N/A	<10	ND	ND	ND	ND
411	4.3	Positive	23	14	N/A	320	40	320	640	320
412	1.7	Positive	38	24	1.4	80	320	640	80	80
413	0.6	Negative	29	21	N/A	80	80	80	20	40
414	0.2	Negative	37	26	N/A	<10	ND	ND	ND	ND
415	0.5	Negative	29	25	N/A	160	160	160	40	160
416	1.1	Equivocal	26	8	N/A	<10	ND	ND	ND	ND
417	1.4	Positive	33	14	1.3	10	80	1280	320	160
418	1.4	Positive	29	8	N/A	20	160	80	160	40
419	1	Equivocal	24	10	N/A	<10	ND	ND	ND	ND
420	0.3	Negative	23	21	N/A	<10	ND	ND	ND	ND
421	0.1	Negative	23	26	N/A	<10	ND	ND	ND	ND
422	0.1	Negative	30	19	N/A	<10	ND	ND	ND	ND
423	0.2	Negative	31	7	N/A	<10	ND	ND	ND	ND
424	4	Positive	35	8	4.4	160	40	160	160	160
425	0.8	Negative	34	7	N/A	<10	ND	ND	ND	ND
426	2.2	Positive	22	15	2.3	160	40	160	160	160
427	0.2	Negative	22	7	N/A	<10	ND	ND	ND	ND
428	1.1	Equivocal	20	24	N/A	320	20	20	20	20
429	0.5	Negative	22	24	N/A	80	640	160	80	640
430	1.1	Equivocal	39	7	N/A	<10	ND	ND	ND	ND
431	0.1	Negative	23	11	N/A	<10	ND	ND	ND	ND
432	1.3	Positive	23	17	N/A	10	40	80	320	640
433	0.1	Negative	29	24	N/A	<10	ND	ND	ND	ND
434	0.5	Negative	23	8	N/A	<10	ND	ND	ND	ND
435	1.1	Equivocal	37	12	N/A	<10	ND	ND	ND	ND
436	0.1	Negative	18	11	N/A	<10	ND	ND	ND	ND
437	2.3	Positive	33	10	2.3	10	80	160	80	80
438	1.4	Positive	39	7	1.5	10	80	160	40	320
439	0.3	Negative	28	17	N/A	20	160	640	80	1280
440	0.1	Negative	25	25	N/A	<10	ND	ND	ND	ND
441	3.6	Positive	32	26	3.8	160	160	640	160	320
442	1.7	Positive	37	26	1.6	20	160	160	80	160
443	0.8	Negative	32	18	N/A	<10	ND	ND	ND	ND
444	0.2	Negative	27	24	N/A	<10	ND	ND	ND	ND
445	2.1	Positive	40	26	2.1	40	320	320	320	160
446	0.1	Negative	32	9	N/A	<10	ND	ND	ND	ND
447	1.7	Positive	28	8	N/A	20	160	1280	160	1280
448	1.5	Positive	42	0	1.2	10	320	320	160	1280
449	1.8	Positive	23	9	N/A	160	160	1280	160	80
450	0.2	Negative	23	8	N/A	<10	ND	ND	ND	ND
451	1.8	Positive	30	17	1.7	<10	320	160	40	80
452	1.6	Positive	27	8	1.5	80	320	320	160	160
453	2.1	Positive	38	21	2.1	160	320	40	80	160
454	0.2	Negative	35	8	N/A	<10	ND	ND	ND	ND
455	0.4	Negative	24	8	N/A	<10	ND	ND	ND	ND
456	1	Equivocal	23	19	N/A	<10	ND	ND	ND	ND
457	0	Negative	32	8	N/A	<10	ND	ND	ND	ND
458	0.2	Negative	31	6	N/A	<10	ND	ND	ND	ND
459	2.4	Positive	29	24	2.2	20	20	80	20	40
460	0.3	Negative	31	11	N/A	<10	ND	ND	ND	ND
461	0.1	Negative	30	9	N/A	<10	ND	ND	ND	ND
462	1.1	Equivocal	21	26	N/A	<10	ND	ND	ND	ND
463	0.5	Negative	24	25	N/A	<10	ND	ND	ND	ND
464	0.1	Negative	27	14	N/A	<10	ND	ND	ND	ND
465	0.7	Negative	24	18	N/A	<10	ND	ND	ND	ND
466	2.1	Positive	34	5	N/A	160	20	20	20	20
467	0.1	Negative	30	25	N/A	<10	ND	ND	ND	ND
468	0.3	Negative	41	25	N/A	<10	ND	ND	ND	ND
469	0.1	Negative	32	23	N/A	<10	ND	ND	ND	ND
470	0.2	Negative	30	9	N/A	<10	ND	ND	ND	ND
471	0.2	Negative	21	24	N/A	<10	ND	ND	ND	ND
472	0.5	Negative	42	26	N/A	80	320	80	80	80
473	0.2	Negative	31	24	N/A	<10	ND	ND	ND	ND
474	1.4	Positive	28	15	1.4	10	160	1280	80	40
475	0.3	Negative	25	14	N/A	<10	ND	ND	ND	ND
476	0.6	Negative	26	25	N/A	10	20	20	20	20
477	1.7	Positive	34	24	1.8	20	40	80	40	40
478	0.6	Negative	25	14	N/A	<10	ND	ND	ND	ND
479	1.8	Positive	33	7	1.5	10	40	160	320	320
480	0.2	Negative	27	23	N/A	<10	ND	ND	ND	ND
481	1.1	Equivocal	30	17	N/A	<10	ND	ND	ND	ND
482	2	Positive	37	7	2	10	40	80	160	80
483	2.2	Positive	20	12	N/A	<10	160	320	160	640
484	0.5	Negative	35	15	N/A	<10	ND	ND	ND	ND
485	0.9	Equivocal	27	9	N/A	<10	ND	ND	ND	ND
486	0.4	Negative	34	23	N/A	<10	ND	ND	ND	ND
487	1.2	Positive	22	7	N/A	10	20	20	20	20
488	2	Positive	36	17	N/A	80	80	1280	40	40
489	1.5	Positive	19	23	1.3	40	40	40	40	40
490	1.6	Positive	26	20	N/A	40	160	160	320	320
491	0.1	Negative	29	16	N/A	<10	ND	ND	ND	ND
492	0.1	Negative	33	6	N/A	<10	ND	ND	ND	ND
493	0.1	Negative	22	13	N/A	<10	ND	ND	ND	ND
494	0.3	Negative	28	25	N/A	<10	ND	ND	ND	ND
495	0.4	Negative	23	11	N/A	20	160	40	40	40
496	0.2	Negative	33	5	N/A	<10	ND	ND	ND	ND
497	0.1	Negative	32	23	N/A	<10	ND	ND	ND	ND
498	2	Positive	25	11	1.6	10	80	640	640	160
499	2.6	Positive	23	12	N/A	10	40	160	640	160
500	0.1	Negative	26	14	N/A	<10	ND	ND	ND	ND
501	0.1	Negative	25	11	N/A	<10	ND	ND	ND	ND
502	1.6	Positive	37	5	1.6	80	40	160	40	80
503	1.7	Positive	29	6	N/A	40	320	160	40	80
504	0.1	Negative	30	7	N/A	10	640	1280	320	160
505	1	Equivocal	23	13	N/A	<10	ND	ND	ND	ND
506	2.5	Positive	23	15	2.7	10	160	320	40	80
507	0.8	Negative	30	26	N/A	<10	ND	ND	ND	ND
508	1.2	Positive	34	10	N/A	<10	160	160	40	40
509	0.1	Negative	38	22	N/A	<10	ND	ND	ND	ND
510	0.6	Negative	35	7	N/A	<10	ND	ND	ND	ND
511	1.7	Positive	31	12	1.6	40	320	80	80	80
512	1.1	Equivocal	35	6	N/A	<10	ND	ND	ND	ND
513	0.4	Negative	20	24	N/A	<10	ND	ND	ND	ND
514	0.1	Negative	32	24	N/A	<10	ND	ND	ND	ND
515	0.8	Negative	30	17	N/A	<10	ND	ND	ND	ND
516	0.3	Negative	30	26	N/A	<10	ND	ND	ND	ND
517	0.4	Negative	20	14	N/A	<10	ND	ND	ND	ND
518	1.6	Positive	35	10	1.5	40	640	640	320	40
519	0.8	Negative	29	15	N/A	20	320	640	320	160
520	3.2	Positive	40	8	N/A	40	160	640	160	80
521	0.2	Negative	38	17	N/A	<10	ND	ND	ND	ND
522	0.1	Negative	37	9	N/A	<10	ND	ND	ND	ND
523	1.9	Positive	34	10	1.8	10	160	320	80	40
524	0.9	Equivocal	34	15	N/A	40	1280	320	40	40
525	0.5	Negative	29	8	N/A	<10	ND	ND	ND	ND
526	0.6	Negative	33	5	N/A	20	640	160	160	40
527	0.1	Negative	32	8	N/A	<10	ND	ND	ND	ND
528	1.4	Positive	30	8	1.5	20	20	20	20	20
529	1.3	Positive	30	14	1.3	<10	40	320	80	160
530	0.1	Negative	36	8	N/A	<10	ND	ND	ND	ND
531	0.2	Negative	31	8	N/A	<10	ND	ND	ND	ND
532	2.5	Positive	20	24	2.3	10	320	640	40	80
533	1	Equivocal	29	21	N/A	20	320	80	40	160
534	0.3	Negative	25	14	N/A	40	20	20	20	80
535	1.2	Positive	31	21	N/A	10	1280	1280	160	640
536	1	Equivocal	21	21	N/A	160	20	20	20	40
537	1.3	Positive	40	7	1.1	<10	40	160	80	160
538	1.7	Positive	28	6	N/A	40	1280	640	320	320
539	2.7	Positive	36	8	2.4	10	80	160	40	320
540	2.3	Positive	38	9	2	40	640	1280	160	160
541	0.9	Equivocal	27	8	N/A	<10	ND	ND	ND	ND
542	1	Equivocal	33	25	N/A	40	40	640	80	160
543	0.1	Negative	30	12	N/A	<10	ND	ND	ND	ND
544	0.2	Negative	25	26	N/A	<10	ND	ND	ND	ND
545	0.1	Negative	30	14	N/A	<10	ND	ND	ND	ND
546	0.9	Equivocal	28	12	N/A	<10	ND	ND	ND	ND
547	0.2	Negative	33	9	N/A	<10	ND	ND	ND	ND
548	0.1	Negative	34	7	N/A	<10	ND	ND	ND	ND
549	3	Positive	39	6	N/A	<10	1280	40	40	160
550	1	Equivocal	41	12	N/A	10	320	320	40	160
551	1.9	Positive	20	24	1.9	10	80	640	160	80
552	1.4	Positive	25	14	N/A	160	20	20	20	20
553	0.1	Negative	30	8	N/A	<10	ND	ND	ND	ND
554	0.6	Negative	28	25	N/A	<10	ND	ND	ND	ND
555	0.4	Negative	25	9	N/A	<10	ND	ND	ND	ND
556	1.4	Positive	37	6	1.3	20	160	320	20	80
557	1.1	Equivocal	31	13	N/A	80	640	160	160	160
558	0.6	Negative	22	7	N/A	40	640	160	80	160
559	1	Equivocal	35	6	N/A	<10	ND	ND	ND	ND
560	0.2	Negative	25	10	N/A	<10	ND	ND	ND	ND
561	1.2	Positive	30	9	0.9	160	20	20	20	20
562	2.1	Positive	41	24	2	40	40	160	20	40
563	0.3	Negative	33	10	N/A	<10	ND	ND	ND	ND
564	0.9	Equivocal	35	17	N/A	<10	ND	ND	ND	ND
565	0.1	Negative	35	7	N/A	<10	ND	ND	ND	ND
566	0.1	Negative	32	7	N/A	<10	ND	ND	ND	ND
567	0.1	Negative	38	8	N/A	<10	ND	ND	ND	ND
568	1.9	Positive	36	19	1.7	<10	320	160	160	80
569	2.6	Positive	32	7	2.4	320	40	80	20	80
570	0.8	Negative	36	25	N/A	<10	ND	ND	ND	ND
571	0.1	Negative	19	14	N/A	<10	ND	ND	ND	ND
572	4	Positive	32	9	4.1	160	160	1280	160	640
573	0.4	Negative	30	17	N/A	40	320	160	40	80
574	3	Positive	39	9	3.1	40	320	320	640	320
575	2.8	Positive	33	23	2.8	10	40	160	40	80
576	0.2	Negative	36	19	N/A	40	40	80	320	160
577	0.1	Negative	21	20	N/A	<10	ND	ND	ND	ND
578	0.1	Negative	21	25	N/A	<10	ND	ND	ND	ND
579	0.1	Negative	30	6	N/A	<10	ND	ND	ND	ND
580	0.5	Negative	36	6	N/A	<10	ND	ND	ND	ND
581	0.2	Negative	26	14	N/A	<10	ND	ND	ND	ND
582	0.7	Negative	35	12	N/A	40	160	160	40	320
583	0.1	Negative	39	18	N/A	<10	ND	ND	ND	ND
584	0.4	Negative	33	21	N/A	<10	ND	ND	ND	ND
585	1.9	Positive	33	23	1.7	10	160	640	80	320
586	0.3	Negative	31	24	N/A	<10	ND	ND	ND	ND
587	0.1	Negative	25	8	N/A	<10	ND	ND	ND	ND
588	3.2	Positive	22	7	2.9	80	160	1280	160	320
589	0.2	Negative	22	17	N/A	<10	ND	ND	ND	ND
590	0.7	Negative	36	25	N/A	<10	ND	ND	ND	ND
591	0.1	Negative	28	10	N/A	<10	ND	ND	ND	ND
592	0.6	Negative	21	7	N/A	<10	ND	ND	ND	ND
593	0.1	Negative	23	5	N/A	<10	ND	ND	ND	ND
594	1.8	Positive	24	8	N/A	1280	40	20	20	40
595	1.9	Positive	24	22	2	40	40	160	40	320
596	0.1	Negative	24	9	N/A	<10	ND	ND	ND	ND
597	2.1	Positive	34	26	1.8	20	160	160	160	320
598	0.6	Negative	34	9	N/A	<10	ND	ND	ND	ND
599	1	Equivocal	26	9	N/A	<10	ND	ND	ND	ND
600	0.1	Negative	26	6+	N/A	<10	ND	ND	ND	ND
601	0.1	Negative	25	24	N/A	<10	ND	ND	ND	ND
602	1.3	Positive	23	11	1.3	<10	20	20	20	20
603	0.1	Negative	20	12	N/A	<10	ND	ND	ND	ND
604	0.3	Negative	28	26	N/A	<10	ND	ND	ND	ND
605	0.1	Negative	33	16	N/A	<10	ND	ND	ND	ND
606	0.9	Equivocal	38	7	N/A	<10	ND	ND	ND	ND
607	0.3	Negative	25	7	N/A	<10	ND	ND	ND	ND
608	1.8	Positive	26	10	N/A	<10	160	80	40	160
609	0.5	Negative	29	18	N/A	<10	ND	ND	ND	ND
610	2	Positive	37	23	1.9	80	160	1280	160	640
611	0.6	Negative	34	13	N/A	40	80	80	160	320
612	0.5	Negative	38	11	N/A	<10	ND	ND	ND	ND
613	0.9	Negative	27	23	N/A	<10	ND	ND	ND	ND
614	2.1	Positive	21	11	2.3	<10	40	80	40	320
615	2.5	Positive	32	6	2.6	160	160	160	80	640
616	0.5	Negative	31	8	N/A	<10	ND	ND	ND	ND
617	0.2	Negative	40	8	N/A	<10	ND	ND	ND	ND
618	1.5	Positive	22	20	1.6	<10	80	160	40	160
619	0.4	Negative	26	9	N/A	<10	ND	ND	ND	ND
620	1.7	Positive	20	20	N/A	320	160	320	80	320
621	0.1	Negative	44	7	N/A	<10	ND	ND	ND	ND
622	2.6	Positive	38	23	3.3	40	160	160	80	160
623	0.6	Negative	32	9	N/A	<10	ND	ND	ND	ND
624	0.1	Negative	29	7	N/A	<10	ND	ND	ND	ND
625	0.3	Negative	37	14	N/A	<10	ND	ND	ND	ND
626	0.8	Negative	35	12	N/A	1280	80	160	40	160
627	0.4	Negative	31	15	N/A	<10	ND	ND	ND	ND
628	1.1	Equivocal	32	14	N/A	40	320	80	40	320
629	0.2	Negative	41	14	N/A	<10	ND	ND	ND	ND
630	1.2	Positive	24	18	1.1	<10	320	640	320	1280
631	0.2	Negative	27	8	N/A	<10	ND	ND	ND	ND
632	0.2	Negative	29	10	N/A	80	320	320	40	160
633	0.5	Negative	25	7	N/A	<10	ND	ND	ND	ND
634	0.8	Negative	32	19	N/A	40	40	160	40	640
635	0.8	Negative	37	11	N/A	<10	ND	ND	ND	ND
636	0.1	Negative	36	8	N/A	<10	ND	ND	ND	ND
637	2.7	Positive	37	8	2.7	10	80	160	40	320
638	1.6	Positive	39	12	1.6	40	80	640	160	80
639	0.2	Negative	29	17	N/A	<10	ND	ND	ND	ND
640	0.4	Negative	34	6	N/A	<10	ND	ND	ND	ND
641	2.2	Positive	19	10	N/A	80	20	20	80	40
642	0.2	Negative	32	6	N/A	<10	ND	ND	ND	ND
643	0.2	Negative	28	16	N/A	<10	ND	ND	ND	ND
644	1.7	Positive	24	11	2	10	40	1280	80	320
645	0.8	Negative	19	6	N/A	40	80	320	40	40
646	0.1	Negative	35	23	N/A	<10	ND	ND	ND	ND
647	0.5	Negative	30	11	N/A	<10	ND	ND	ND	ND
648	0.8	Negative	34	24	N/A	<10	ND	ND	ND	ND
649	0.1	Negative	23	25	N/A	<10	ND	ND	ND	ND
650	0.8	Negative	31	6	N/A	<10	ND	ND	ND	ND

## Sheet: Abbreviations
List of Abbreviations
DENV	Dengue virus
IgG	Immunoglobulin G
N/A	Not available
nAb	Neutralizing antibodies
ND	Not done
OD	Optical density
ZKV	Zika virus
